# Supplementary material for: SPP1+ macrophages promote head and neck squamous cell carcinoma progression by secreting TNF-α and IL-1β
Source: J Exp Clin Cancer Res. 2024 Dec 26;43:332. doi: 10.1186/s13046-024-03255-w (PMC11670405; doi:10.1186/s13046-024-03255-w)
Supplement: Supplementary file 9 — Supplementary Material 9. [file 13046_2024_3255_MOESM9_ESM.xlsx]

## Sheet: Sheet1
Supplement Table S1: Detail information of 74 pairs of HNSCC patients (M, male; F, female; Y, yes; N, no)
No.	Age	Gender	Smoking history	Alcohol history	Tumor size	Lymph node metastasis	TNM stage	Pathological differentiation	Tumor site	Tumor type	Prior Radiotherapy
1	49	M	N	N	T2	pN0	Ⅱ	moderately/poorly	Oropharynx	primary	Y
2	68	F	N	N	T2	pN2	IV	moderately/poorly	Cheek	primary	N
3	64	M	N	N	T2	pN2	IV	moderately/poorly	Tongue	primary	N
4	66	F	N	N	T2	pN2	IV	moderately/poorly	Tongue	primary	N
5	54	M	N	Y	T3	pN0	III	well	Gingiva	primary	N
6	66	M	Y	Y	T3	pN1	III	moderately/poorly	Floor of mouth	primary	N
7	85	F	N	N	T2	pN0	Ⅱ	moderately/poorly	Tongue	primary	N
8	66	F	N	N	T1	pN1	III	well	Gingiva	primary	N
9	71	M	Y	Y	T3	pN2	IV	moderately/poorly	Tongue	recurrence	N
10	45	M	N	N	T2	pN0	Ⅱ	moderately/poorly	Tongue	primary	Y
11	75	M	N	N	T2	pN0	Ⅱ	moderately/poorly	Gingiva	primary	N
12	60	M	Y	Y	T2	pN0	Ⅱ	moderately/poorly	Tongue	primary	N
13	65	M	N	N	T2	pN0	Ⅱ	well	Gingiva	primary	N
14	66	M	Y	N	T2	pN2	IV	moderately/poorly	Oropharynx	primary	N
15	63	F	N	N	T2	pN1	III	moderately/poorly	Tongue	primary	N
16	50	M	N	N	T2	pN0	Ⅱ	moderately/poorly	Oropharynx	primary	N
17	74	F	N	N	T2	pN0	Ⅱ	moderately/poorly	Gingiva	primary	N
18	51	M	Y	Y	T2	pN2	IV	moderately/poorly	Oropharynx	primary	N
19	75	F	N	N	T3	pN2	IV	moderately/poorly	Tongue	primary	N
20	51	F	N	N	T2	pN1	III	well	Gingiva	primary	N
21	38	M	N	N	T1	pN0	I	moderately/poorly	Tongue	primary	N
22	79	M	N	N	T1	pN0	I	moderately/poorly	Gingiva	primary	N
23	65	M	Y	Y	T3	pN2	IV	moderately/poorly	Floor of mouth	recurrence	Y
24	69	F	N	N	T3	pN2	IV	moderately/poorly	Cheek	recurrence	N
25	71	F	N	N	T1	pN1	III	moderately/poorly	Gingiva	recurrence	N
26	56	M	Y	Y	T1	pN0	I	well	Tongue	primary	N
27	39	M	Y	Y	T1	pN2	IV	moderately/poorly	Cheek	recurrence	N
28	34	F	N	N	T2	pN0	Ⅱ	moderately/poorly	Tongue	primary	Y
29	87	M	N	N	T2	pN0	Ⅱ	moderately/poorly	Cheek	primary	N
30	61	M	Y	N	T2	pN1	III	moderately/poorly	Cheek	primary	N
31	80	M	N	N	T2	pN2	IV	moderately/poorly	Cheek	primary	N
32	50	M	Y	N	T3	pN2	IV	well	Tongue	primary	N
33	79	M	N	N	T2	pN1	III	moderately/poorly	Cheek	primary	Y
34	68	M	N	N	T2	pN2	IV	moderately/poorly	Floor of mouth	primary	N
35	49	F	N	N	T3	pN2	IV	moderately/poorly	Cheek	recurrence	N
36	71	M	Y	Y	T2	pN1	III	moderately/poorly	Tongue	primary	N
37	58	M	Y	Y	T2	pN0	Ⅱ	moderately/poorly	Floor of mouth	primary	N
38	55	M	N	N	T4	pN1	IV	moderately/poorly	Floor of mouth	primary	N
39	79	F	N	N	T2	pN2	IV	well	Gingiva	primary	N
40	75	M	N	N	T2	pN0	Ⅱ	moderately/poorly	Floor of mouth	primary	N
41	68	F	N	N	T2	pN2	IV	well	Gingiva	primary	N
42	80	M	N	N	T4	pN0	IV	well	Cheek	primary	N
43	75	M	N	N	T3	pN2	IV	moderately/poorly	Tongue	primary	N
44	55	F	N	N	T2	pN0	Ⅱ	moderately/poorly	Cheek	primary	N
45	74	M	Y	Y	T2	pN2	IV	moderately/poorly	Gingiva	primary	N
46	70	M	N	N	T2	pN2	IV	moderately/poorly	Floor of mouth	primary	N
47	60	M	N	N	T2	pN2	IV	moderately/poorly	Oropharynx	primary	Y
48	45	M	N	N	T2	pN1	III	moderately/poorly	Gingiva	primary	Y
49	50	F	N	N	T2	pN1	Ⅱ	moderately/poorly	Cheek	recurrence	Y
50	71	F	N	N	T2	pN2	IV	moderately/poorly	Cheek	primary	N
51	60	F	N	N	T2	pN0	Ⅱ	moderately/poorly	Cheek	primary	N
52	43	F	N	N	T1	pN0	I	moderately/poorly	Tongue	primary	N
53	45	F	N	N	T2	pN0	Ⅱ	moderately/poorly	Oropharynx	primary	N
54	56	M	Y	N	T3	pN1	III	moderately/poorly	Cheek	recurrence	N
55	70	M	N	N	T2	pN1	III	moderately/poorly	Gingiva	recurrence	N
56	75	F	N	N	T2	pN2	IV	moderately/poorly	Tongue	primary	N
57	74	F	N	N	T1	pN2	IV	moderately/poorly	Tongue	recurrence	N
58	63	M	N	N	T1	pN0	I	moderately/poorly	Oropharynx	recurrence	Y
59	68	M	N	N	T1	pN0	I	moderately/poorly	Cheek	primary	N
60	85	M	N	N	T3	pN0	III	moderately/poorly	Cheek	primary	N
61	70	F	N	N	T1	pN0	I	moderately/poorly	Cheek	primary	Y
62	63	M	Y	N	T2	pN0	Ⅱ	well	Cheek	primary	N
63	87	M	N	N	T2	pN0	Ⅱ	moderately/poorly	Gingiva	primary	N
64	37	F	N	N	T1	pN0	I	moderately/poorly	Oropharynx	primary	Y
65	76	F	N	N	T2	pN0	Ⅱ	moderately/poorly	Tongue	recurrence	Y
66	54	F	N	N	T2	pN0	Ⅱ	moderately/poorly	Tongue	recurrence	N
67	50	M	N	Y	T2	pN2	IV	moderately/poorly	Tongue	primary	N
68	60	F	N	N	T3	pN0	III	moderately/poorly	Tongue	primary	Y
69	84	M	N	N	T2	pN2	IV	moderately/poorly	Cheek	primary	Y
70	67	M	N	Y	T2	pN1	III	moderately/poorly	Oropharynx	primary	N
71	59	M	Y	Y	T3	pN0	Ⅱ	moderately/poorly	Oropharynx	primary	Y
72	48	M	Y	Y	T2	pN0	Ⅱ	moderately/poorly	Oropharynx	primary	N
73	68	M	Y	Y	T2	pN1	III	moderately/poorly	Oropharynx	primary	N
74	63	M	Y	Y	T2	pN0	Ⅱ	moderately/poorly	Floor of mouth	primary	N
