# Supplementary material for: SPP1+ macrophages promote head and neck squamous cell carcinoma progression by secreting TNF-α and IL-1β
Source: J Exp Clin Cancer Res. 2024 Dec 26;43:332. doi: 10.1186/s13046-024-03255-w (PMC11670405; doi:10.1186/s13046-024-03255-w)
Supplement: Supplementary file 10 — Supplementary Material 10. [file 13046_2024_3255_MOESM10_ESM.xlsx]

## Sheet: Sheet1
Supplement Table S2: Detail information of 5 pairs of HNSCC patients for scRNA-seq
No.	Age	Gender	T stage	Metastasis lymph node	Histopathology	Tumor site	DOI(mm)
1	74	Female	T2	negative	Poorly	Buccal mucosa	7
2	48	Male	T2	positive	Moderately	Tongue	8
3	52	Female	T2	negative	Well	Buccal mucosa	5
4	72	Female	T2	negative	Well	Tongue	2
5	59	Male	T2	negative	Well	Oral Floor	5.5
