# Supplementary material for: SPP1+ macrophages promote head and neck squamous cell carcinoma progression by secreting TNF-α and IL-1β
Source: J Exp Clin Cancer Res. 2024 Dec 26;43:332. doi: 10.1186/s13046-024-03255-w (PMC11670405; doi:10.1186/s13046-024-03255-w)
Supplement: Supplementary file 11 — Supplementary Material 11. [file 13046_2024_3255_MOESM11_ESM.xlsx]

## Sheet: Sheet1
Supplementary Table S3: The sequences of lentiviral transduction for specific targets and primers
Primer	5' to 3'
actin-F	CCTGGCACCCAGCACAAT
actin-R	GGGCCGGACTCGTCATACT
SPP1-F	GGCATCACCTGTGCCATACCAGT
SPP1-R	TGGAAGGGTCTGTGGGGCTAGGA
TNFA-F	CCTCTCTCTAATCAGCCCTCTG
TNFA-R	GAGGACCTGGGAGTAGATGAG
IL1B-F	ATGATGGCTTATTACAGTGGCAA
IL1B-R	GTCGGAGATTCGTAGCTGGA
Human SPP1 Overexpression Seq 5 'to 3'
NO.	TargetSeq 5 'to 3'
A	ATGAGAATTGCAGTGATTTGCTTTTGCCTCCTAGGCATCACCTGTGCCATACCAGTTAAACAGGCTGATTCTGGAAGTTCTGAGGAAAAGCAGCTTTACAACAAATACCCAGATGCTGTGGCCACATGGCTAAACCCTGACCCATCTCAGAAGCAGAATCTCCTAGCCCCACAGACCCTTCCAAGTAAGTCCAACGAAAGCCATGACCACATGGATGATATGGATGATGAAGATGATGATGACCATGTGGACAGCCAGGACTCCATTGACTCGAACGACTCTGATGATGTAGATGACACTGATGATTCTCACCAGTCTGATGAGTCTCACCATTCTGATGAATCTGATGAACTGGTCACTGATTTTCCCACGGACCTGCCAGCAACCGAAGTTTTCACT…
Human SPP1 Knock-Down TargetSeq 5 'to 3'
NO.	TargetSeq 5 'to 3'
A	GTCTCACCATTCTGATGAATC
B	CGAGGTGATAGTGTGGTTTAT
