# Supplementary material for: SPP1+ macrophages promote head and neck squamous cell carcinoma progression by secreting TNF-α and IL-1β
Source: J Exp Clin Cancer Res. 2024 Dec 26;43:332. doi: 10.1186/s13046-024-03255-w (PMC11670405; doi:10.1186/s13046-024-03255-w)
Supplement: Supplementary file 12 — Supplementary Material 12. [file 13046_2024_3255_MOESM12_ESM.xlsx]

## Sheet: Sheet1
Supplement Table S4: Antibodies used for Western Blotting, IF, mIHC and ICC
Osteopontin Rabbit mAb	Abclonal	A19092	WB	1:1000
Beta Actin Mouse mAb	Proteintech	66009-1-Ig	WB	1:20000
NF-κB p65 Mouse mAb	CST	L8F6	WB	1:1000
Phospho-NF-κB p65 (Ser536) Rabbit mAb	CST	93H1	WB	1:1000
IκBα Mouse mAb	CST	L35A5	WB	1:1000
Anti-IKB alpha (phospho S36) Rabbit mAb	Abcam	ab133462	WB	1:10000
GAPDH Rabbit pAb	Abclonal	AC001	WB	1:10000
Lamin B1 Mouse mAb	Proteintech	66095-1-Ig	WB	1:20000
HRP-labeled Goat Anti-Rabbit IgG(H+L)	Beyotime	A0208	WB	1:5000
HRP-labeled Goat Anti-Mouse IgG(H+L)	Beyotime	A0216	WB	1:5000
ERK1/2 Rabbit mAb	Abclonal	A4782	WB	1:1000
Phospho-ERK1-T202/Y204 + ERK2-T185/Y187 Rabbit mAb	Abclonal	AP0974	WB	1:1000
Phospho-c-Raf (Ser338) Rabbit mAb	CST	56A6	WB	1:1000
Raf1 Rabbit mAb	Abclonal	A19638	WB	1:1000
Phospho-Akt (Ser473) Rabbit mAb	CST	D9E	WB	1:2000
Akt (pan) Rabbit mAb	CST	C67E7	WB	1:1000
Phospho-Stat3 (Tyr705) Rabbit mAb	CST	D3A7	WB	1:2000
Stat3 Rabbit mAb	CST	79D7	WB	1:2000
Phospho-PI3KP85α/P55γ/P85β-Y467/Y199/Y464 Rabbit pAb	Abclonal	AP0854	WB	1:1000
PI3 Kinase p110 alpha Rabbit mAb	Abclonal	A22730	WB	1:5000
TNF Alpha Mouse mAb	Proteintech	60291-1-Ig	WB	1:1000
IL-1 Beta Rabbit pAb	Proteintech	16806-1-AP	WB	1:1000
CD8α Rabbit mAb	CST	D4W2Z	IF	1:200
CD4 Rabbit mAb	CST	D7D2Z	IF	1:200
CD68 Rabbit mAb	CST	D4B9C	IF	1:400
CD20 Rabbit mAb	CST	E7B7T	IF	1:1600
osteopontin/OPN/SPP1 Mouse mAb	Santa Cruz	sc-21742	IF	1:50
Anti-rabbit IgG (H+L), F(ab')2 Fragment (Alexa Fluor® 488 Conjugate)	CST	4412	IF	1:500
Anti-rabbit IgG (H+L), F(ab')2 Fragment (Alexa Fluor® 594 Conjugate)	CST	8889	IF	1:500
Anti-mouse IgG (H+L), F(ab')2 Fragment (Alexa Fluor® 594 Conjugate)	CST	8890	IF	1:500
Anti-rabbit IgG (H+L), F(ab')2 Fragment (Alexa Fluor® 647 Conjugate)	CST	4414	IF	1:500
Anti-mouse IgG (H+L), F(ab')2 Fragment (Alexa Fluor® 647 Conjugate)	CST	4410	IF	1:500
DAPI	Beyotime	C1005	IF	1:100
osteopontin/OPN/SPP1 Mouse mAb	Santa Cruz	sc-21742	mIHC	1:50
TNF Alpha Mouse mAb	Proteintech	60291-1-Ig	mIHC	1:50
IL-1 Beta Rabbit pAb	Proteintech	16806-1-AP	mIHC	1:50
Goat anti-mouse IgG antibodies	Servicebio	G1301	mIHC
Goat anti-rabbit IgG antibodies	Servicebio	G1302	mIHC
VF 488 Tyramide	MCE	HY-D1837	mIHC	1:200
VF 594 Tyramide	MCE	HY-D1835	mIHC	1:200
VF 680 Tyramide	MCE	HY-D1833	mIHC	1:200
DAPI	Beyotime	C1005	mIHC	1:100
NF-κB p65 Mouse mAb	CST	L8F6	ICC	1:400
Anti-mouse IgG (H+L), F(ab')2 Fragment (Alexa Fluor® 594 Conjugate)	CST	8890	ICC	1:500
DAPI	Beyotime	C1005	ICC
