# Supplementary material for: SPP1+ macrophages promote head and neck squamous cell carcinoma progression by secreting TNF-α and IL-1β
Source: J Exp Clin Cancer Res. 2024 Dec 26;43:332. doi: 10.1186/s13046-024-03255-w (PMC11670405; doi:10.1186/s13046-024-03255-w)
Supplement: Supplementary file 13 — Supplementary Material 13. [file 13046_2024_3255_MOESM13_ESM.xlsx]

## Sheet: Worksheet
The table of percentage of every cell type in normal and tumor tissues (C, control; T, tumor)
Cell type	C1	C2	C3	C4	C5	T1	T2	T3	T4	T5
Epithelial cells,	1.23766	0.383562	3.58102	0.060822	0.286926	1.70464	2.55971	0.403924	1.17007	0.452735
Fibroblasts	33.7929	49.4977	49.8913	66.1135	10.7784	24.9139	22.9516	8.23235	8.73469	1.159
Smooth Muscle cells	4.65298	1.3516	1.13825	0.104266	0.12475	23.8813	10.1408	1.28871	0.421769	0.959797
Endothelial cells	19.1916	22.7032	6.07495	0.75593	0.0499002	31.9128	2.74342	2.44278	0.802721	0.398406
T cells	21.2596	10.758	31.6409	25.6408	43.8373	8.09703	24.2376	62.3774	59.1973	69.3951
Plasma	7.98997	1.53425	0.268577	0	2.32036	3.17981	2.32701	3.17369	3.93197	2.33611
Mast	0.892997	1.20548	0.690625	0.165088	1.17265	0.901492	1.10227	1.55799	1.15646	2.06447
B	1.175	6.08219	1.16383	0.356243	36.6267	0.852319	0.526638	12.637	5.40136	2.75263
Myeloid	9.8073	6.48402	5.55058	6.80337	4.80289	4.55663	33.4109	7.88613	19.1837	20.4817
